# Supplementary material for: Exploration of the Dynamic Variations of the Characteristic Constituents and the Degradation Products of Catalpol during the Process of Radix Rehmanniae
Source: Molecules. 2024 Feb 3;29(3):705. doi: 10.3390/molecules29030705 (PMC10856693; doi:10.3390/molecules29030705)
Supplement: Supplementary file 1 [file molecules-29-00705-s001.zip]

Archive with 1 entries (1 files):
- molecules-2832220-supplementary.pdf
